# Supplementary material for: Prognostic Impact of RTK–RAS Alterations in FOLFOX-Treated Early-Onset Colorectal Cancer Revealed by Artificial Intelligence-Driven Precision Oncology
Source: Cancers (Basel). 2026 Jan 13;18(2):239. doi: 10.3390/cancers18020239 (PMC12838724; doi:10.3390/cancers18020239)
Supplement: Supplementary file 1 [file cancers-18-00239-s001.zip]

Archive with 1 entries (1 files):
- cancers-4071495-supplementary.pdf
